# Supplementary material for: Differential Analysis of Stress Tolerance and Transcriptome of Probiotic Lacticaseibacillus casei Zhang Produced from Solid-State (SSF-SW) and Liquid-State (LSF-MRS) Fermentations
Source: Microorganisms. 2020 Oct 26;8(11):1656. doi: 10.3390/microorganisms8111656 (PMC7716342; doi:10.3390/microorganisms8111656)
Supplement: Supplementary file 1 [file microorganisms-08-01656-s001.zip]

Archive with 3 entries (2 files):
- Supplementary materials/Supplementary Material.docx
- Supplementary materials/Table S3.xlsx
- Supplementary materials/
