# Supplementary material for: Differential Analysis of Stress Tolerance and Transcriptome of Probiotic Lacticaseibacillus casei Zhang Produced from Solid-State (SSF-SW) and Liquid-State (LSF-MRS) Fermentations
Source: Microorganisms. 2020 Oct 26;8(11):1656. doi: 10.3390/microorganisms8111656 (PMC7716342; doi:10.3390/microorganisms8111656)
Supplement: Supplementary file 1 [file microorganisms-08-01656-s001.zip › Supplementary materials/Table S3.xlsx]

## Sheet: Sheet1
	Table S3 Genes differentially expressed at the transcriptional level in L. casei Zhang after fermentation with solid-state fermentation (in SSF-SW medium) and liquid-state fermentation (in LSF-MRS medium).
	Gene ID	Gene name	Protein ID	Fold Change b	Description	Remark	Refer. gene ID	log2(SSF-SW vs LSF-MRS)
	L. casei Zhang						L. paracasei
	Carbohydrate transport
	LCAZH_2683	malX	ADK19869.1	59.2255	maltose/glucose-specific IIB component	maltose/glucose transport up-regulated	LCAZH_RS13495	5.88815
	LCAZH_2693	crr	ADK19879.1	6.38855	sugar-specific IIA component		LCAZH_RS13540	2.67549
	LCAZH_2682	glvA	ADK19868.1	25.7469	maltose-6'-phosphate glucosidase		LCAZH_RS13490	4.68633
	LCAZH_0403	manX	ADK17695.1	198.444	mannose-specific IIB component	mannose transport up-regulated	LCAZH_RS02235	7.63259
	LCAZH_0404	manY	ADK17696.1	179.504	mannose-specific IIC component		LCAZH_RS02245	7.48787
	LCAZH_0435	manX	ADK17726.1	7.00117	mannose-specific IIB component		LCAZH_RS02385	2.8076
	LCAZH_0436	manY	ADK17727.1	7.3715	mannose-specific IIC component		LCAZH_RS02390	2.88196
	LCAZH_0437	manZ	ADK17728.1	6.17161	mannose-specific IID component		LCAZH_RS02395	2.62565
	LCAZH_0439	manX	ADK17730.1	2.54629	mannose-specific IIA component		LCAZH_RS02405	1.3484
	LCAZH_2766	manZ	ADK19951.2	2.77048	mannose-specific IID component		LCAZH_RS13910	1.47014
	LCAZH_2841	manZ	ADK20026.1	2.53129	mannose-specific IID component		LCAZH_RS14300	1.33987
	LCAZH_2842	manY	ADK20027.1	2.62682	mannose-specific IIC component		LCAZH_RS14305	1.39332
	LCAZH_2843	manX	ADK20028.1	2.38209	mannose-specific IIA component		LCAZH_RS14310	1.25223
	LCAZH_2727	srlB	ADK19912.1	9.39636	glucitol/sorbitol-specific IIA component	glucitol/sorbitol transport up-regulated	LCAZH_RS13715	3.2321
	LCAZH_2728	srlE	ADK19913.1	13.0842	glucitol/sorbitol-specific IIB component		LCAZH_RS13720	3.70976
	LCAZH_2729	srlA	ADK19914.1	16.2079	glucitol/sorbitol-specific IIC component		LCAZH_RS13725	4.01863
	LCAZH_0324	srlD	ADK17617.1	4.60713	sorbitol-6-phosphate 2-dehydrogenase		LCAZH_RS01865	2.20387
	LCAZH_2732	srlD	ADK19917.1	9.93827	sorbitol-6-phosphate 2-dehydrogenase		LCAZH_RS13740	3.31299
	LCAZH_1335	fruB	ADK18569.1	12.9575	fructose-specific IIA component	fructose transport up-regulated	LCAZH_RS06800	3.69571
	LCAZH_2742	fruA	ADK19927.1	6.59951	fructose-specific IIC component		LCAZH_RS13790	2.72236
	LCAZH_2743	fruA	ADK19928.1	9.86224	fructose-specific IIB component		LCAZH_RS13795	3.30191
	LCAZH_2744	fruB	ADK19929.1	8.40909	fructose-specific IIA component		LCAZH_RS13800	3.07195
	LCAZH_1336	fruK	ADK18570.1	5.18997	1-phosphofructokinase		LCAZH_RS06805	2.37572
	LCAZH_2625	fruK	ADK19813.1	2.25793	1-phosphofructokinase		LCAZH_RS13210	1.175
	LCAZH_0295	celB	ADK17588.1	4.66962	cellobiose-specific IIC component	cellobiose transport up-regulated	LCAZH_RS01730	2.2233
	LCAZH_0332	celB	ADK17625.1	5.02968	cellobiose-specific IIC component		LCAZH_RS01905	2.33047
	LCAZH_0333	celA	ADK17626.1	5.33423	cellobiose-specific IIB component		LCAZH_RS01910	2.41528
	LCAZH_0334	celC	ADK17627.1	5.99736	cellobiose-specific IIA component		LCAZH_RS01915	2.58433
	LCAZH_0479	celC	ADK17770.1	4.17864	cellobiose-specific IIA component		LCAZH_RS02610	2.06303
	LCAZH_0480	celB	ADK17771.1	3.12931	cellobiose-specific IIC component		LCAZH_RS02615	1.64584
	LCAZH_0481	celA	ADK17772.1	4.11893	cellobiose-specific IIB component		LCAZH_RS02620	2.04227
	LCAZH_1056	celC	ADK18299.1	2.2366	cellobiose-specific IIA component		LCAZH_RS05420	1.1613
	LCAZH_1769	celB	ADK18995.1	4.3106	cellobiose-specific IIC component		LCAZH_RS08975	2.10789
	LCAZH_1771	celC	ADK18997.1	3.667	cellobiose-specific IIA component		LCAZH_RS08985	1.8746
	LCAZH_1772	celA	ADK18998.2	4.16157	cellobiose-specific IIB component		LCAZH_RS08990	2.05713
	LCAZH_2638	celA	ADK19826.1	2.78354	cellobiose-specific IIB component		LCAZH_RS13280	1.47692
	LCAZH_0478	bglA	ADK17769.1	3.29186	6-phospho-beta-glucosidase		LCAZH_RS02605	1.7189
	LCAZH_1768	bglA	ADK18994.1	3.4995	6-phospho-beta-glucosidase		LCAZH_RS08970	1.80715
	LCAZH_2151	bglA	ADK19361.1	101.999	6-phospho-beta-glucosidase		LCAZH_RS10825	6.67242
	LCAZH_2639	bglA	ADK19827.1	2.59658	6-phospho-beta-glucosidase		LCAZH_RS13285	1.37661
	LCAZH_0123	scrA	ADK17421.1	3.72016	sucrose-specific IIA component	sucrose transport up-regulated	LCAZH_RS00855	1.89536
	LCAZH_2893	mtlA	ADK20077.1	2.19977	mannitol-specific IIA component	mannitol transport up-regulated	LCAZH_RS14555	1.13735
	LCAZH_2895	mtlA	ADK20079.1	3.40407	mannitol-specific IIB component		LCAZH_RS14565	1.76726
	LCAZH_0414	mtlA	ADK17706.1	3.38441	mannitol-specific IIA component		LCAZH_RS02285	1.75891
	LCAZH_0415	mtlD	ADK17707.1	2.00907	mannitol-1-phosphate 5-dehydrogenase		LCAZH_RS02290	1.00653
	LCAZH_0551	bglF	ADK17841.1	31.9476	beta-glucoside-specific IIA component		LCAZH_RS02965	4.99763
	LCAZH_2152	bglF	ADK19362.1	240.755	beta-glucoside-specific IIA component		LCAZH_RS10830	7.91142
	LCAZH_1861	-	ADK19077.1	608.044	citrate transporter	citrate transport up-regulated	LCAZH_RS09430	9.24803
	LCAZH_1852	citX	ADK19068.1	79.4001	holo-ACP synthase		LCAZH_RS09385	6.31107
	LCAZH_1853	citF	ADK19069.1	101.748	citrate lyase subunit alpha / citrate CoA-transferase		LCAZH_RS09390	6.66886
	LCAZH_1854	citE	ADK19070.1	136.283	citrate lyase subunit beta / citryl-CoA lyase		LCAZH_RS09395	7.09046
	LCAZH_1855	citD	ADK19071.1	167.882	citrate lyase subunit gamma (acyl carrier protein)		LCAZH_RS09400	7.3913
	LCAZH_1856	citC	ADK19072.1	213.036	citrate (pro-3S)-lyase] ligase		LCAZH_RS09405	7.73495
	Glycolysis / Gluconeogenesis
	LCAZH_1985	fbp3	ADK19196.1	2.91981	fructose-1,6-bisphosphatase III	gluconeogenesis up-regulated	LCAZH_RS10010	1.54588
	LCAZH_0191	fbaA	ADK17487.1	2.76105	fructose-bisphosphate aldolase, class II		LCAZH_RS01190	1.46522
	LCAZH_0464	fbaA	ADK17755.1	5.01346	fructose-bisphosphate aldolase, class II		LCAZH_RS02530	2.32581
	LCAZH_0910	gapA	ADK18156.1	-2.51197	glyceraldehyde 3-phosphate dehydrogenase	glycolysis down-regulated	LCAZH_RS04730	-1.32882
	LCAZH_0911	pgk	ADK18157.1	-3.42259	phosphoglycerate kinase		LCAZH_RS04735	-1.77509
	LCAZH_0912	tpiA	ADK18158.1	-2.93605	triosephosphate isomerase (TIM)		LCAZH_RS04740	-1.55387
	LCAZH_0913	eno	ADK18159.1	-2.06997	enolase		LCAZH_RS04745	-1.04961
	LCAZH_2410	eno	ADK19617.2	-5.74282	enolase		LCAZH_RS12110	-2.52176
	Pentose phosphate pathway
	LCAZH_2746	gnd	ADK19931.1	5.10744	6-phosphogluconate dehydrogenase	pentose phosphate pathway up-regulated	LCAZH_RS13810	2.3526
	LCAZH_1610	rpe	ADK18839.1	2.38017	ribulose-phosphate 3-epimerase		LCAZH_RS08165	1.25107
	LCAZH_2549	prsA	ADK19739.1	2.48768	ribose-phosphate pyrophosphokinase		LCAZH_RS12820	1.3148
	LCAZH_0413	hxlB	ADK17705.1	3.18373	6-phospho-3-hexuloisomerase		LCAZH_RS02280	1.67072
	Pyruvate metabolism
	LCAZH_2308	ppdK	ADK19517.2	3.10213	pyruvate orthophosphate dikinase	pyruvate metabolism up-regulated	LCAZH_RS11600	1.63326
	LCAZH_1300	pdhB	ADK18534.1	2.0222	pyruvate dehydrogenase E1 component beta subunit		LCAZH_RS06630	1.01593
	LCAZH_1301	pdhC	ADK18535.1	2.26423	pyruvate dehydrogenase E2 component (dihydrolipoamide acetyltransferase)		LCAZH_RS06635	1.17902
	LCAZH_1302	pdhD	ADK18536.1	2.54378	dihydrolipoamide dehydrogenase		LCAZH_RS06640	1.34697
	LCAZH_1396	pflD	ADK18629.1	38.8553	formate C-acetyltransferase		LCAZH_RS07120	5.28004
	LCAZH_1774	poxL	ADK19000.1	6.7356	pyruvate oxidase		LCAZH_RS09000	2.75181
	LCAZH_0944	pta	ADK18188.1	5.63106	phosphate acetyltransferase		LCAZH_RS04900	2.49341
	LCAZH_0188	ackA	ADK17484.1	4.15887	acetate kinase		LCAZH_RS01175	2.05619
	LCAZH_0554	ldh	ADK17844.1	5.58819	L-lactate dehydrogenase		LCAZH_RS02980	2.48238
	LCAZH_2116	ldhA	ADK19326.1	3.01936	D-lactate dehydrogenase		LCAZH_RS10665	1.59424
	LCAZH_2375	fumC	ADK19582.1	2.22512	fumarate hydratase		LCAZH_RS11935	1.15389
	LCAZH_0375	frdA	ADK17667.1	2.08125	fumarate reductase flavoprotein subunit		LCAZH_RS02105	1.05745
	LCAZH_0718	adhE	ADK18003.1	2.27311	acetaldehyde dehydrogenase / alcohol dehydrogenase		LCAZH_RS03760	1.18467
	LCAZH_2798	adh	ADK19983.1	2.95344	alcohol dehydrogenase		LCAZH_RS14065	1.5624
	LCAZH_1851	oadA	ADK19067.1	58.8041	oxaloacetate decarboxylase, alpha subunit		LCAZH_RS09370	5.87784
	LCAZH_1858	oadB	ADK19074.1	345.188	oxaloacetate decarboxylase, beta subunit		LCAZH_RS09415	8.43124
	LCAZH_1308	pyc	ADK18542.1	2.03194	pyruvate carboxylase		LCAZH_RS06670	1.02286
	LCAZH_1813	pckA	ADK19037.1	2.08355	phosphoenolpyruvate carboxykinase		LCAZH_RS09195	1.05904
	Inositol phosphate metabolism
	LCAZH_0252	mmsA	ADK17548.1	9.90679	malonate-semialdehyde dehydrogenase (acetylating) / methylmalonate-semialdehyde dehydrogenase	Inositol phosphate metabolism up-regulated	LCAZH_RS01510	3.30842
	LCAZH_0253	iolB	ADK17549.1	6.8604	5-deoxy-glucuronate isomerase		LCAZH_RS01515	2.77829
	LCAZH_0254	iolC	ADK17550.1	4.45658	5-dehydro-2-deoxygluconokinase		LCAZH_RS01520	2.15594
	LCAZH_0255	iolD	ADK17551.1	4.09276	3D-(3,5/4)-trihydroxycyclohexane-1,2-dione acylhydrolase (decyclizing)		LCAZH_RS01525	2.03307
	LCAZH_0256	iolG	ADK17552.1	3.1515	myo-inositol 2-dehydrogenase / D-chiro-inositol 1-dehydrogenase		LCAZH_RS01530	1.65604
	LCAZH_0257	iolG	ADK17553.1	5.22467	myo-inositol 2-dehydrogenase / D-chiro-inositol 1-dehydrogenase		LCAZH_RS01535	2.38534
	LCAZH_0258	iolE	ADK17554.1	3.84205	inosose dehydratase		LCAZH_RS01540	1.94187
	LCAZH_0259	iolJ	ADK17555.1	3.02556	6-phospho-5-dehydro-2-deoxy-D-gluconate aldolase		LCAZH_RS01545	1.5972
	Fatty acid biosynthesis
	LCAZH_2072	accB	ADK19282.1	-3.06372	acetyl-CoA carboxylase biotin carboxyl carrier protein	fatty acid biosynthesis down-regulated	LCAZH_RS10435	-1.61529
	LCAZH_2073	fabF	ADK19283.1	-4.5249	3-oxoacyl-[acyl-carrier-protein] synthase II		LCAZH_RS10440	-2.17788
	LCAZH_2074	fabG	ADK19284.1	-4.65128	3-oxoacyl-[acyl-carrier protein] reductase		LCAZH_RS10445	-2.21763
	LCAZH_2075	fabD	ADK19285.1	-4.89836	acyl-carrier-protein] S-malonyltransferase		LCAZH_RS10450	-2.2923
	LCAZH_2076	fabK	ADK19286.1	-3.09381	enoyl-[acyl-carrier protein] reductase II		LCAZH_RS10455	-1.62939
	LCAZH_2078	fabH	ADK19288.1	-3.31028	3-oxoacyl-[acyl-carrier-protein] synthase III		LCAZH_RS10465	-1.72695
	LCAZH_2080	fabZ	ADK19290.1	-3.67051	3-hydroxyacyl-[acyl-carrier-protein] dehydratase		LCAZH_RS10475	-1.87598
	LCAZH_2071	fabZ	ADK19281.1	-2.19006	3-hydroxyacyl-[acyl-carrier-protein] dehydratase		LCAZH_RS10430	-1.13097
	NaCl, H2O2, and ethanol stress-tolerance
	LCAZH_0592	glpF	ADK17881.1	30.0214	gycerol uptake facilitator and related aquaporins	NaCl stress-tolerance up-regulated	LCAZH_RS03170	4.90792
	LCAZH_2839	-	ADK20024.1	2.3394	aldo/keto reductase		LCAZH_RS14285	1.22614
	LCAZH_2941	afuB	AJI44099.1	4.30975	iron(III) transport system permease protein	H2O2 stress-tolerance up-regulated	LCAZH_RS06175	2.1076
	LCAZH_2421	ssuC	ADK19628.1	2.82242	sulfonate transport system permease protein		LCAZH_RS12160	1.49693
	LCAZH_0033	-	ADK17331.1	2.26698	sulfite exporter TauE/SafE family protein		LCAZH_RS00405	1.18077
	LCAZH_2031	-	ADK19241.1	4.09749	iron-sulfur cluster-binding protein		LCAZH_RS10220	2.03474
	LCAZH_1413	-	ADK18646.1	4.00429	nitroreductase		LCAZH_RS07195	2.00155
	LCAZH_1844	SOD	ADK19060.1	3.72323	superoxide dismutase		LCAZH_RS09335	1.89655
	LCAZH_1727	Spx	ADK18953.2	7.72746	transcriptional regulator Spx		LCAZH_RS08760	2.94999
	LCAZH_2605	-	ADK19793.1	3.00249	MarR family transcriptional regulator		LCAZH_RS13115	1.58616
	LCAZH_0549	treR	ADK17839.1	94.0255	trehalose operon repressor		LCAZH_RS02950	6.55498
	LCAZH_2084	-	ADK19294.1	3.60397	iron-containing alcohol dehydrogenase	ethanol stress-tolerance up-regulated	LCAZH_RS10500	1.84959
	LCAZH_2767	-	ADK19952.1	3.20879	zinc-dependent alcohol dehydrogenase family protein		LCAZH_RS13915	1.68203
	LCAZH_2905	-	ADK20089.1	4.14959	iron-containing alcohol dehydrogenase family protein		LCAZH_RS14615	2.05297
	LCAZH_1094	-	ADK18335.1	2.11687	cold-shock protein		LCAZH_RS05625	1.08193
	LCAZH_0070	-	ADK17368.1	10.8261	TetR/AcrR family transcriptional regulator		LCAZH_RS00585	3.43644
	LCAZH_0197	-	ADK17493.1	11.1	TetR/AcrR family transcriptional regulator		LCAZH_RS01220	3.47249
	LCAZH_1116	-	ADK18357.1	2.94488	DNA/RNA non-specific endonuclease	DNA repair up-regulated	LCAZH_RS05720	1.55821
	LCAZH_0943	UNG	ADK18187.1	2.17979	uracil-DNA glycosylase		LCAZH_RS04895	1.12419
	LCAZH_1350	dnaE	ADK18584.1	2.53397	DNA polymerase III subunit alpha		LCAZH_RS06875	1.3414
	LCAZH_0005	recF	ADK17303.1	2.11149	DNA replication/repair protein RecF		LCAZH_RS00270	1.07826
	LCAZH_1244	radC	ADK18478.1	4.21803	DNA repair protein RadC		LCAZH_RS06350	2.07657
	LCAZH_2298	radA	ADK19507.1	2.44332	DNA repair protein RadA		LCAZH_RS11545	1.28884
	Hypothetical proteins
	LCAZH_0096	-	ADK17394.1	22.4642	hypothetical protein	hypothetical proteins up-regulated	LCAZH_RS00720	3.78494
	LCAZH_0137	-	ADK17435.1	17.4964	hypothetical protein		LCAZH_RS00920	3.25466
	LCAZH_1915	-	ADK19128.1	19.755	hypothetical protein		LCAZH_RS09690	4.48955
	LCAZH_1916	-	ADK19129.1	15.2116	hypothetical protein		LCAZH_RS09695	4.12899
	LCAZH_2327	-	ADK19534.1	10.9512	hypothetical protein		LCAZH_RS11685	4.30415
	LCAZH_2630	-	ADK19818.1	76.2098	hypothetical protein		LCAZH_RS13240	3.9271
